# Supplementary material for: Community Structure of Aquatic Insects Adapted to Lentic Water Environments, and Fine-Scale Analyses of Local Population Structures and the Genetic Structures of an Endangered Giant Water Bug Appasus japonicus
Source: Insects. 2020 Jun 23;11(6):389. doi: 10.3390/insects11060389 (PMC7349394; doi:10.3390/insects11060389)
Supplement: Supplementary file 1 [file insects-11-00389-s001.zip]

Archive with 2 entries (2 files):
- insects-818721-supp-Figure S1 S2.docx
- insects-818721-supp-Table S1.xlsx
