# Supplementary material for: Community Structure of Aquatic Insects Adapted to Lentic Water Environments, and Fine-Scale Analyses of Local Population Structures and the Genetic Structures of an Endangered Giant Water Bug Appasus japonicus
Source: Insects. 2020 Jun 23;11(6):389. doi: 10.3390/insects11060389 (PMC7349394; doi:10.3390/insects11060389)
Supplement: Supplementary file 1 [file insects-11-00389-s001.zip › insects-818721-supp-Table S1.xlsx]

## Sheet: Table 1
Table 1 Geographical information on the research sites and measurement results of each environmental factor
Site No.	Locality	City/ Village	Latitude	Longitude	Altitude	Surface	Perimeter	Vegetation	Shoreline	Concrete	Gradient			Inflow	Outflow	Water				TN				NH4+-N				PO43--P			GenBank accession no.
						area	length	rate*1	vegetation rate	revetment rate	from the shore			the number of	the number of	transparency
			(N)	(E)	(m)	(m2)	(m)	(％)	(％)	(％)	Mean±SD (％)			waterways	waterways	Mean±SD (cm)				Mean±SD (mg/L)				Mean±SD (mg/L)				Mean±SD (mg/L)
1	Shinagura	Matsumoto	36.2923	137.99	828	940	121	Ⅲ	66.6667	0	33.7	±	15.8	1	1	46.4	±	6.8		0	±	0		0	±	0		0.13	±	4.71×10-2	LC556393–LC556412
2	Okada-ibuka	Matsumoto	36.2897	137.974	776	2470	206	Ⅱ	100	0	66.2	±	29.7	2	1	36.2	±	3.9		1.7	±	2.4		0	±	0		0.1	±	1.39×10-17	LC556413–LC556432
3	Shimauchi	Matsumoto	36.2827	137.96	848	3470	231	Ⅱ	12.2034	100	61.5	±	17	2	1	14.8	±	0.8		0	±	0		0	±	0		0.1	±	1.39×10-17	LC556433–LC556452
4	Misayama	Matsumoto	36.2778	138.009	846	180	55	Ⅱ	57.3913	5.21739	42.4	±	16.2	0	1	49.3	±	3.5		5	±	0		0	±	0		0.1	±	1.39×10-17	LC556453–LC556472
5	Hora	Matsumoto	36.2755	137.993	802	590	95	Ⅱ	49.2308	10.7692	46.3	±	12.5	1	1	68.8	±	20.2		0	±	0		0	±	0		0.1	±	1.39×10-17	LC556473–LC556492
6	Okada-ibuka	Matsumoto	36.2768	137.968	767	120	46	Ⅱ	48.5149	19.802	22.5	±	13.8	0	0	30.7	±	0.4		0	±	0		0	±	0		0.1	±	1.39×10-17	LC556493–LC556512
7	Okada-shimookada	Matsumoto	36.2704	137.963	736	2270	188	Ⅱ	17.4142	39.5778	48.8	±	20.3	3	1	32.4	±	0.7		0	±	0		0	±	0		0.1	±	1.39×10-17	LC556513–LC556532
8	Okada-shimookada	Matsumoto	36.2679	137.958	737	650	98	Ⅱ	42.5	31.5	44.5	±	29.3	1	1	56.9	±	5.8		0	±	0		0	±	0		0.13	±	4.71×10-2	LC556533–LC556552
9	Satoyamabe	Matsumoto	36.2545	138.027	1205	3520	237	Ⅱ	57.1839	9.1954	42	±	25	2	1	53.1	±	9		1.7	±	2.4		0	±	0		0.1	±	1.39×10-17	LC556553–LC556572
10	Satoyamabe	Matsumoto	36.2183	138.011	835	810	120	Ⅱ	31.5353	39.834	54.3	±	26.9	4	1	>100.0				3.3	±	2.4		0	±	0		0.1	±	1.39×10-17	LC556573–LC556581
11	Nakayama	Matsumoto	36.1941	138	726	2540	215	Ⅴ	48.4043	53.1915	67.5	±	26.7	2	1	83.1	±	10.2		1.7	±	2.4		0	±	0		0.1	±	1.39×10-17	LC556582–LC556601
12	Kotobuki-toyooka	Matsumoto	36.1857	137.982	646	670	106	Ⅱ	66.2252	72.8477	56.8	±	29.3	3	1	66.8	±	6.6		6.7	±	2.4		0	±	0		0.1	±	1.39×10-17	LC556602–LC556611
13	Kotobuki-toyooka	Matsumoto	36.1695	137.977	661	4840	268	Ⅱ	40.9222	59.0778	47	±	19.9	4	1	37.9	±	6.6		0	±	0		0	±	0		0.1	±	1.39×10-17	-
14	Hiroka-yoshida	Shiojiri	36.1564	137.956	654	5950	333	Ⅲ	63.4249	43.7632	24.5	±	14.8	4	1	77.3	±	22.7		0	±	0		0	±	0		0.1	±	1.39×10-17	-
15	Kataoka	Shiojiri	36.1489	138.016	1030	6000	305	Ⅱ	43.2225	26.5985	51.1	±	22.6	2	1	>100.0				0	±	0		0	±	0		0.1	±	1.39×10-17	LC556612–LC556631
16	Kataoka	Shiojiri	36.1374	137.982	745	540	95	Ⅱ	46.9697	8.08081	27.8	±	10.7	0	0	77.2	±	15.3		11.7	±	9.4		1.5	±	0.7		0.1	±	1.39×10-17	LC556632–LC556651
17	Kataoka	Shiojiri	36.1296	137.991	813	2020	196	Ⅱ	47.5472	62.2642	42.1	±	11.1	3	1	88.4	±	0.4		0	±	0		0	±	0		0.1	±	1.39×10-17	LC556652–LC556654
18	Kataoka	Shiojiri	36.1196	137.979	734	860	134	Ⅱ	81.6547	0	24.3	±	18.4	2	1	>100.0				1.7	±	2.4		0	±	0		0.1	±	1.39×10-17	LC556655–LC556674
19	Sajiki	Shiojiri	36.1149	137.992	799	2600	231	Ⅱ	61.4958	41.2742	31.4	±	20.7	2	1	83.7	±	2.5		0	±	0		0	±	0		0.1	±	1.39×10-17	LC556675–LC556694
20	Kakizawa	Shiojiri	36.1078	138.004	922	620	104	Ⅱ	71.7822	2.9703	43.4	±	13.4	1	1	>100.0				1.7	±	2.4		0	±	0		0.1	±	1.39×10-17	LC556695–LC556714
21	Kaminishijo	Shiojiri	36.0924	137.987	781	1600	161	Ⅱ	97.0721	2.92793	34.5	±	13.1	0	1	>100.0				0	±	0		0	±	0		0.1	±	1.39×10-17	LC556715–LC556734
22	Kyu-shiojiri	Shiojiri	36.081	137.984	916	720	110	Ⅱ	58.7234	2.12766	23.3	±	7.9	1	1	>100.0				0	±	0		0	±	0		0.1	±	1.39×10-17	LC556735–LC556754
23	Nishiseba	Asahi	36.1276	137.889	764	3780	262	Ⅱ	100	20.9622	46.2	±	26	2	1	>100.0				0	±	0		0	±	0		0.1	±	1.39×10-17	LC556755–LC556774
24	Kami-oike	Yamagata	36.1491	137.862	799	2130	186	Ⅱ	65	2.26244	40.1	±	19.8	3	1	92.3	±	5.7		0	±	0		0	±	0		0.1	±	1.39×10-17	LC556775–LC556794
25	Azusagawa-azusa	Matsumoto	36.2285	137.838	809	1480	160	Ⅱ	30.7018	0	38.3	±	16.7	2	1	>100.0				0	±	0		0	±	0		0.1	±	1.39×10-17	LC556795–LC556814
26	Misato-ogura	Azumino	36.2457	137.838	744	150	64	Ⅲ	100	0	9	±	3.4	1	1	>100.0				0	±	0		0	±	0		0.1	±	1.39×10-17	LC556815–LC556834
27	Misato-ogura	Azumino	36.2515	137.843	742	4860	313	Ⅱ	13.8743	100	61.9	±	34.2	2	1	>100.0				0	±	0		0	±	0		0.1	±	1.39×10-17	-
28	Horigane-karasugawa	Azumino	36.3085	137.78	1178	1100	149	Ⅱ	14.2857	100	52.4	±	18.9	1	1	97.3	±	3.8		1.7	±	2.4		0	±	0		0.1	±	1.39×10-17	-
29	Hotaka-kashiwabara	Azumino	36.3235	137.867	585	170	59	Ⅱ	92.6136	0	23.7	±	15.8	1	1	17.7	±	2.2		0	±	0		0	±	0		0.1	±	1.39×10-17	LC556835–LC556842
30	Hotaka-ariake	Azumino	36.3525	137.83	692	120	57	Ⅱ	38.2979	0	49.1	±	15.3	3	1	>100.0				0	±	0		0	±	0		0.1	±	1.39×10-17	LC556843–LC556862
31	Akashinana-kagawate	Azumino	36.3448	137.934	768	110	46	Ⅱ	100	0	31.3	±	8.4	1	0	47	±	1.3		0	±	0		0	±	0		0.1	±	1.39×10-17	LC556863–LC556882
32	Aida	Matsumoto	36.3633	137.99	774	7880	502	Ⅱ	96.0829	0	64.3	±	37	4	2	39.9	±	1.2		0	±	0		0	±	0		0.1	±	1.39×10-17	LC556883–LC556902
33	Akashina-nanaki	Azumino	36.3675	137.921	546	1100	141	Ⅲ	72.6073	7.59076	42.6	±	18.9	2	0	>100.0				0	±	0		0	±	0		0.1	±	1.39×10-17	LC556903–LC556922
*1 Regarding the vegetation rate of the whole pond, a graded evalution was made as follows: Ⅰ: 0％ Ⅱ: 1-25％ Ⅲ: 26-50％ Ⅳ: 51-75％ Ⅴ: 76-99％ Ⅵ: 100％
